# Supplementary material for: Comparative proteomics study on liver mitochondria of primary biliary cirrhosis mouse model
Source: BMC Gastroenterol. 2013 Apr 12;13:64. doi: 10.1186/1471-230X-13-64 (PMC3637517; doi:10.1186/1471-230X-13-64)
Supplement: Additional file 1: Table S1 — The ratio of individual peptide signals for the 9 down-regulated proteins. Table S2. The ratio of individual peptide signals for the 20 up-regulated proteins. [file 1471-230X-13-64-S1.xlsx]

## Sheet: Supplemental table 1
Table S1. The ratio of individual peptide signals for the 9 down-regulated proteins
Accession Numbers	Protein Name	Sequence	Quant 1	Quant 3 (log2)
IPI00119940	Steroid 17-alpha-hydroxylase/17,20 lyase	fLDPTGSHLITPTPSYLPFGAGPR	Ref	-0.821
IPI00119940	Steroid 17-alpha-hydroxylase/17,20 lyase	sLPFLPLVGSLPFLPR	Ref	-0.94
IPI00225288	Isoform 1 of Coiled-coil domain-containing protein 90B, mitochondrial	aQQEITVQQLMAHLDSIR	Ref	-1.2
IPI00225288	Isoform 1 of Coiled-coil domain-containing protein 90B, mitochondrial	TQAQTIVSVLSTLSNVSLDTIYk	Ref	No Values
IPI00225288	Isoform 1 of Coiled-coil domain-containing protein 90B, mitochondrial	tQAQTIVSVLSTLSNVSLDTIYk	Ref	-0.54
IPI00127223	UDP glucuronosyltransferase 2 family, polypeptide B36	sDLLNALEEVIDNPFYk	Ref	-0.81
IPI00127223	UDP glucuronosyltransferase 2 family, polypeptide B36	YSGGLPLPPSYVPVILSGLSGQMTFk	Ref	-0.515
IPI00127223	UDP glucuronosyltransferase 2 family, polypeptide B36	ySGGLPLPPSYVPVILSGLSGQMTFk	Ref	No Values
IPI00127223	UDP glucuronosyltransferase 2 family, polypeptide B36	ySGGLPLPPSYVPVILSGLSGQmTFk	Ref	No Values
IPI00890309,IPI00968968	major urinary protein 10	aGEYSVTYDGFNTFTIPk	Ref	-0.604
IPI00890309,IPI00968968	major urinary protein 10	dGETFQLMGLYGR	Ref	-1.1
IPI00890309,IPI00968968	major urinary protein 10	eNIIDLSNANR	Ref	-1.1
IPI00890309,IPI00968968	major urinary protein 10	fAQLcEEHGILR	Ref	-0.76
IPI00890309,IPI00968968	major urinary protein 10	lFLEQIHVLEk	Ref	-1.2
IPI00890309,IPI00968968	major urinary protein 10	tDYDNFLMAHLINEk	Ref	-0.39
IPI00850133,IPI00929874	Isoform 1 of Uncharacterized protein KIAA0564 homolog	aVNQPcAPDHFIQTVSHk	Ref	-0.88
IPI00850133,IPI00929874	Isoform 1 of Uncharacterized protein KIAA0564 homolog	dTTVQSLTLQPTVk	Ref	-0.52
IPI00850133,IPI00929874	Isoform 1 of Uncharacterized protein KIAA0564 homolog	fLPSLAQSALEk	Ref	0.16
IPI00119685	Sterol 26-hydroxylase, mitochondrial	dPSVFPEPNSFQPHR	Ref	-0.61
IPI00119685	Sterol 26-hydroxylase, mitochondrial	eADNPGILHPFGSVPFGYGVR	Ref	-0.48
IPI00119685	Sterol 26-hydroxylase, mitochondrial	lLkPDEAALYTDALNEVISDFITR	Ref	-0.515
IPI00119685	Sterol 26-hydroxylase, mitochondrial	sPEIQEALHk	Ref	-0.36
IPI00127050,IPI00881534	Isoform 1 of Inorganic pyrophosphatase 2, mitochondrial	aFALDVINSAHER	Ref	-0.49
IPI00127050,IPI00881534	Isoform 1 of Inorganic pyrophosphatase 2, mitochondrial	gYIWNYGALPQTWEDPHLR	Ref	-0.55
IPI00133240	Cytochrome b-c1 complex subunit Rieske, mitochondrial	eIDQEAAVEVSQLR	Ref	-0.82
IPI00133240	Cytochrome b-c1 complex subunit Rieske, mitochondrial	eIDQEAAVEVSQLRDPQHDLDR	Ref	-0.5
IPI00133240	Cytochrome b-c1 complex subunit Rieske, mitochondrial	gVAGALRPLLQGAVPAASEPPVLDVk	Ref	Reference Missing
IPI00133240	Cytochrome b-c1 complex subunit Rieske, mitochondrial	NVVSQFVSSMSASADVLAMSk	Ref	-0.91
IPI00133240	Cytochrome b-c1 complex subunit Rieske, mitochondrial	nVVSQFVSSMSASADVLAMSk	Ref	-0.096
IPI00133240	Cytochrome b-c1 complex subunit Rieske, mitochondrial	nVVSQFVSSMSASADVLAmSk	Ref	No Values
IPI00133240	Cytochrome b-c1 complex subunit Rieske, mitochondrial	vPDFSDYR	Ref	-0.4
IPI00316314	2-hydroxyacyl-CoA lyase 1	aLQSADVIVLFGAR	Ref	-0.3
IPI00316314	2-hydroxyacyl-CoA lyase 1	dSFIVSEGANTMDIGR	Ref	-0.59
IPI00316314	2-hydroxyacyl-CoA lyase 1	dSFIVSEGANTmDIGR	Ref	-0.79
IPI00316314	2-hydroxyacyl-CoA lyase 1	kLVEQcSLPFLPTPMGk	Ref	-0.8
IPI00316314	2-hydroxyacyl-CoA lyase 1	LDAGSFGTmGVGLGFAIAAALVAk	Ref	-1.2
IPI00316314	2-hydroxyacyl-CoA lyase 1	lDAGSFGTmGVGLGFAIAAALVAk	Ref	-0.15
IPI00316314	2-hydroxyacyl-CoA lyase 1	lVEQcSLPFLPTPMGk	Ref	-0.18
IPI00316314	2-hydroxyacyl-CoA lyase 1	nQEAMGAFQEFPQVEAcR	Ref	0.058
IPI00316314	2-hydroxyacyl-CoA lyase 1	QALQDTSkPcLLNIMIEPQSTR	Ref	-1.2
IPI00316314	2-hydroxyacyl-CoA lyase 1	qLLEQFDk	Ref	-0.72
IPI00316314	2-hydroxyacyl-CoA lyase 1	sLPMNYYTVFYHVQEQLPR	Ref	-0.59
IPI00316314	2-hydroxyacyl-CoA lyase 1	sLPmNYYTVFYHVQEQLPR	Ref	-1.2
IPI00316314	2-hydroxyacyl-CoA lyase 1	tPWQcPPDSQWWk	Ref	-0.51
IPI00316314	2-hydroxyacyl-CoA lyase 1	tQDVEYMFGVVGIPVTEIALAAQELGIk	Ref	-1.3
#Quant 1 means the refered peptides from the liver mitochondria of control mouse group and Quant 3 means that peptide signal ratio of PBC mouse model to control group, showing as the log value based on 2.

## Sheet: Supplemental table 2
Table S2. The ratio of individual peptide signals for the 20 up-regulated proteins
Accession Numbers	Protein Name	Sequence	Quant 1	Quant 3 (log2)
IPI00116222	3-hydroxyisobutyrate dehydrogenase, mitochondrial	dLGLAQDSATSTk	Ref	Reference Missing
IPI00116222	3-hydroxyisobutyrate dehydrogenase, mitochondrial	eAGEQVASSPAEVAEk	Ref	0.29
IPI00116222	3-hydroxyisobutyrate dehydrogenase, mitochondrial	gSLLIDSSTIDPSVSk	Ref	-0.23
IPI00116222	3-hydroxyisobutyrate dehydrogenase, mitochondrial	icNNMLLAISMIGTAEAmNLGIR	Ref	0.55
IPI00116222	3-hydroxyisobutyrate dehydrogenase, mitochondrial	kDFSSVFQYLR	Ref	0.39
IPI00116222	3-hydroxyisobutyrate dehydrogenase, mitochondrial	mGAVFMDAPVSGGVGAAR	Ref	0.62
IPI00116222	3-hydroxyisobutyrate dehydrogenase, mitochondrial	tPILLGSLAHQIYR	Ref	0.53
IPI00116222	3-hydroxyisobutyrate dehydrogenase, mitochondrial	tPVGFIGLGNMGNPMAk	Ref	0.52
IPI00120212,IPI00944067	NADH dehydrogenase [ubiquinone] 1 alpha subcomplex subunit 9, mitochondrial	mGSQVIIPYR	Ref	0.65
IPI00120212,IPI00944067	NADH dehydrogenase [ubiquinone] 1 alpha subcomplex subunit 9, mitochondrial	nFDFEDVFVNIPR	Ref	0.27
IPI00120212,IPI00944067	NADH dehydrogenase [ubiquinone] 1 alpha subcomplex subunit 9, mitochondrial	wFLAVPLVSLGFk	Ref	0.523
IPI00121105	Hydroxyacyl-coenzyme A dehydrogenase, mitochondrial	fAAEHTIFASNTSSLQITNIANATTR	Ref	No Values
IPI00121105	Hydroxyacyl-coenzyme A dehydrogenase, mitochondrial	HVTVIGGGLMGAGIAQVAAATGHTVVLVDQTEDILAk	Ref	Value Missing
IPI00121105	Hydroxyacyl-coenzyme A dehydrogenase, mitochondrial	lDkFAAEHTIFASNTSSLQITNIANATTR	Ref	0.38
IPI00121105	Hydroxyacyl-coenzyme A dehydrogenase, mitochondrial	lGAGYPMGPFELLDYVGLDTTk	Ref	-0.48
IPI00121105	Hydroxyacyl-coenzyme A dehydrogenase, mitochondrial	lGAGYPmGPFELLDYVGLDTTk	Ref	No Values
IPI00121105	Hydroxyacyl-coenzyme A dehydrogenase, mitochondrial	lLVPYLIEAVR	Ref	0.79
IPI00121105	Hydroxyacyl-coenzyme A dehydrogenase, mitochondrial	tFESLVDFck	Ref	0.66
IPI00121105	Hydroxyacyl-coenzyme A dehydrogenase, mitochondrial	tLScLSTSTDAASVVHSTDLVVEAIVENLk	Ref	No Values
IPI00126050,IPI00877288	Isoform 1 of Plasma glutamate carboxypeptidase	lGLLVDTVGPR	Ref	0.72
IPI00126050,IPI00877288	Isoform 1 of Plasma glutamate carboxypeptidase	vGAVASLIQSVASFSIYSPHTGIQk	Ref	0.19
IPI00309073,IPI00943405	Isoform 1 of Microsomal triglyceride transfer protein large subunit	aASTYSLDILYSGSGILR	Ref	-0.072
IPI00309073,IPI00943405	Isoform 1 of Microsomal triglyceride transfer protein large subunit	aEAVQSFLAFIQHLR	Ref	No Values
IPI00309073,IPI00943405	Isoform 1 of Microsomal triglyceride transfer protein large subunit	aFALNFQQTIAGk	Ref	0.57
IPI00309073,IPI00943405	Isoform 1 of Microsomal triglyceride transfer protein large subunit	gcPSLAEHWk	Ref	0.62
IPI00309073,IPI00943405	Isoform 1 of Microsomal triglyceride transfer protein large subunit	nALLPEGIPLLLk	Ref	No Values
IPI00309073,IPI00943405	Isoform 1 of Microsomal triglyceride transfer protein large subunit	sNLNIFQYIGk	Ref	0.046
IPI00309073,IPI00943405	Isoform 1 of Microsomal triglyceride transfer protein large subunit	yAEAGEGPVSHLATTVLQR	Ref	0.53
IPI00319973	Membrane-associated progesterone receptor component 1	fYGPEGPYGVFAGR	Ref	0.88
IPI00319973	Membrane-associated progesterone receptor component 1	gDQPGASGDNDDDEPPPLPR	Ref	-0.46
IPI00319973	Membrane-associated progesterone receptor component 1	kFYGPEGPYGVFAGR	Ref	0.53
IPI00352124,IPI00554961	dimethylaniline monooxygenase [N-oxide-forming] 5	aSIYQSVVINTSk	Ref	0.55
IPI00352124,IPI00554961	dimethylaniline monooxygenase [N-oxide-forming] 5	hGYPIDLLLSSR	Ref	0.49
IPI00352124,IPI00554961	dimethylaniline monooxygenase [N-oxide-forming] 5	IAVIGAGASGLTcIk	Ref	-0.99
IPI00352124,IPI00554961	dimethylaniline monooxygenase [N-oxide-forming] 5	iAVIGAGASGLTcIk	Ref	0.78
IPI00352124,IPI00554961	dimethylaniline monooxygenase [N-oxide-forming] 5	kLPSQSEMMAEINk	Ref	0.24
IPI00352124,IPI00554961	dimethylaniline monooxygenase [N-oxide-forming] 5	lLLGPcTPVQYR	Ref	0.9
IPI00117914	Arginase-1	tGLLSGLDIMEVNPTLGk	Ref	0.583
IPI00117914	Arginase-1	tGLLSGLDImEVNPTLGk	Ref	0.7
IPI00117914	Arginase-1	vMEETFSYLLGR	Ref	0.42
IPI00225390	Cytochrome c oxidase subunit 6B1	gGDVSVcEWYR	Ref	-0.25
IPI00225390	Cytochrome c oxidase subunit 6B1	iAEGTFPGk	Ref	0.86
IPI00225390	Cytochrome c oxidase subunit 6B1	iAEGTFPGkI	Ref	0.78
IPI00225390	Cytochrome c oxidase subunit 6B1	sLcPVSWVSAWDDR	Ref	0.39
IPI00118986	ATP synthase subunit O, mitochondrial	gEVPcTVTTASPLDDAVLSELk	Ref	-0.41
IPI00118986	ATP synthase subunit O, mitochondrial	lGNTQGIISAFSTIMSVHR	Ref	Reference Missing
IPI00118986	ATP synthase subunit O, mitochondrial	lVRPPVQVYGIEGR	Ref	0.92
IPI00118986	ATP synthase subunit O, mitochondrial	sFLSPNQILk	Ref	0.53
IPI00118986	ATP synthase subunit O, mitochondrial	tDPSIMGGMIVR	Ref	0.6
IPI00118986	ATP synthase subunit O, mitochondrial	VSLAVLNPYIk	Ref	-0.79
IPI00118986	ATP synthase subunit O, mitochondrial	vSLAVLNPYIk	Ref	0.56
IPI00118986	ATP synthase subunit O, mitochondrial	yATALYSAASk	Ref	1.8
IPI00123281,IPI00653744	Leucine-rich repeat-containing protein 59	lSTLPSDFcGLTHLVk	Ref	0.65
IPI00123281,IPI00653744	Leucine-rich repeat-containing protein 59	lVTLPVSFAQLk	Ref	0.79
IPI00123281,IPI00653744	Leucine-rich repeat-containing protein 59	vTGLHQQPLcTSVNTIYDNAVQGLR	Ref	-0.2
IPI00134870,IPI00930756	Peroxisomal acyl-coenzyme A oxidase 2	lTNILDGGIPNTELR	Ref	0.51
IPI00134870,IPI00930756	Peroxisomal acyl-coenzyme A oxidase 2	tAFLDLLPLIR	Ref	0.97
IPI00307837,IPI00831184,IPI00831365	Elongation factor 1-alpha 1	eHALLAYTLGVk	Ref	0.104
IPI00307837,IPI00831184,IPI00831365	Elongation factor 1-alpha 1	mDSTEPPYSQk	Ref	1
IPI00330094	Carnitine O-palmitoyltransferase 1, liver isoform	fcLTYEASMTR	Ref	0.48
IPI00330094	Carnitine O-palmitoyltransferase 1, liver isoform	lLGSTIPLcSAQWER	Ref	1.1
IPI00330094	Carnitine O-palmitoyltransferase 1, liver isoform	mTALAQDFAVNLGPk	Ref	-0.13
IPI00115598,IPI00230550	Isoform Short of Estradiol 17-beta-dehydrogenase 8	gSIINISSIIGk	Ref	0.16
IPI00115598,IPI00230550	Isoform Short of Estradiol 17-beta-dehydrogenase 8	gTFLVTQAAAQALVSSGGR	Ref	0.78
IPI00115598,IPI00230550	Isoform Short of Estradiol 17-beta-dehydrogenase 8	sALALVTGAGSGIGR	Ref	0.73
IPI00221400	Alcohol dehydrogenase 1	iNEAFDLLR	Ref	1.1
IPI00221400	Alcohol dehydrogenase 1	kFPLDPLITHVLPFEk	Ref	Reference Missing
IPI00221400	Alcohol dehydrogenase 1	vcLIGcGFSTGYGSAVk	Ref	0.65
IPI00221400	Alcohol dehydrogenase 1	vIPLFSPQcGEcR	Ref	0.83
IPI00387379	2,4-dienoyl-CoA reductase, mitochondrial	aMTTFLSTLGAQcVIASR	Ref	0.81
IPI00387379	2,4-dienoyl-CoA reductase, mitochondrial	fDGGEEVFLSGEFNSLk	Ref	Reference Missing
IPI00387379	2,4-dienoyl-CoA reductase, mitochondrial	FFQPVLkPMLPPDAFQGk	Ref	No Values
IPI00387379	2,4-dienoyl-CoA reductase, mitochondrial	fFQPVLkPMLPPDAFQGk	Ref	0.94
IPI00387379	2,4-dienoyl-CoA reductase, mitochondrial	FFQPVLkPmLPPDAFQGk	Ref	-0.24
IPI00387379	2,4-dienoyl-CoA reductase, mitochondrial	fNIIQPGPIk	Ref	0.19
IPI00387379	2,4-dienoyl-CoA reductase, mitochondrial	VAFITGGGTGLGk	Ref	-1.2
IPI00387379	2,4-dienoyl-CoA reductase, mitochondrial	vAFITGGGTGLGk	Ref	0.8
IPI00387379	2,4-dienoyl-CoA reductase, mitochondrial	vAGHPDVVINNAAGNFISPSER	Ref	No Values
IPI00469195,IPI00649314	Isoform 1 of Enoyl-CoA hydratase domain-containing protein 2, mitochondrial	aLALAQEILPQAPIAVR	Ref	0.81
IPI00469195,IPI00649314	Isoform 1 of Enoyl-CoA hydratase domain-containing protein 2, mitochondrial	eQMSDVEVGTFVQR	Ref	-0.42
IPI00469195,IPI00649314	Isoform 1 of Enoyl-CoA hydratase domain-containing protein 2, mitochondrial	iAASSAVMGLIETTR	Ref	1.5
IPI00757372	Isochorismatase domain-containing protein 2A, mitochondrial	iLPESSILFLcDLQEk	Ref	0.18
IPI00757372	Isochorismatase domain-containing protein 2A, mitochondrial	LLDVPILLTEQYPEGLGPTVPELGAQGIRPVSk	Ref	No Values
IPI00757372	Isochorismatase domain-containing protein 2A, mitochondrial	qSGAFLATSESLILQLVR	Ref	0.95
IPI00757372	Isochorismatase domain-containing protein 2A, mitochondrial	sQLQSVLLcGIETQAcILNTALDLLHR	Ref	2.16
IPI00169463	Tubulin beta-2C chain	aVLVDLEPGTMDSVR	Ref	0.14
IPI00169463	Tubulin beta-2C chain	iSEQFTAMFR	Ref	1.2
IPI00169463	Tubulin beta-2C chain	lTTPTYGDLNHLVSATMSGVTTcLR	Ref	1.6
#Quant 1 means the refered peptides from the liver mitochondria of control mouse group and Quant 3 means that peptide signal ratio of PBC mouse model to control group, showing as the log value based on 2.
